# Supplementary material for: Endosomal trafficking protein TBC‐2 modulates stress resistance and lifespan through DAF‐16‐dependent and independent mechanisms
Source: Aging Cell. 2023 Feb 15;22(3):e13762. doi: 10.1111/acel.13762 (PMC10014066; doi:10.1111/acel.13762)
Supplement: Supplementary file 3 — TableS2 [file ACEL-22-e13762-s002.xlsx]

## Sheet: Lifespan
	WT	daf-16	tbc-2	daf-16;tbc-2	daf-2	daf-16;daf-2	daf-2;tbc-2	daf-16;daf-2;tbc-2
Average lifespan	15.1316	13.4605	13.1688	11.011	29.3077	13.8235	20.5278	12.0127
SEM	0.305127	0.28	0.384421	0.284519	1.97799	0.335223	1.06516	0.304405
T-test versus wild-type		8.69643e-05	0.000101243	2.80963e-18	1.07153e-09	0.00444971	5.29411e-06	2.08452e-11
T-test versus daf-2						1.52556e-09	0.000170289	9.65413e-05
	24	20	26	15	64	23	49	20
	22	18	23	15	64	22	45	18
	22	18	22	15	61	21	45	18
	22	18	19	15	60	21	37	17
	20	18	19	15	58	20	37	17
	20	18	18	15	58	20	37	17
	20	17	18	15	57	19	37	16
	18	17	17	15	57	19	36	16
	18	17	17	15	53	19	36	15
	17	17	17	15	52	18	31	14
	17	17	16	15	49	18	29	14
	17	17	16	15	48	17	27	14
	17	16	16	14	48	17	27	14
	17	16	16	14	45	17	27	14
	17	16	15	14	45	16	26	14
	17	16	15	14	37	16	26	14
	17	15	15	13	37	16	26	14
	17	15	15	13	37	16	24	13
	17	15	15	13	37	15	24	13
	16	15	15	13	37	15	24	13
	16	15	15	13	36	15	23	13
	16	15	14	13	35	15	22	13
	16	15	14	13	35	15	22	13
	16	15	14	13	30	15	22	13
	15	14	13	13	29	15	22	13
	15	14	13	13	28	15	22	13
	15	14	13	13	28	15	22	13
	15	14	13	12	26	15	21	13
	15	13	13	12	26	15	20	13
	15	13	13	12	26	15	20	13
	15	13	13	12	26	14	20	13
	15	13	13	12	23	14	20	13
	15	13	13	12	23	14	19	13
	15	13	13	12	23	14	19	13
	15	13	13	12	22	14	18	13
	15	13	13	12	22	14	18	12
	15	13	13	12	22	14	18	12
	15	13	13	12	21	14	17	12
	15	13	13	12	21	14	16	12
	15	13	13	12	20	13	16	12
	15	13	13	12	20	13	16	12
	15	13	13	12	19	13	16	12
	15	13	13	12	18	13	16	12
	15	13	13	12	18	13	16	12
	14	13	12	12	18	13	16	12
	14	13	12	12	18	13	15	12
	14	13	12	12	16	13	15	12
	14	13	12	11	16	13	15	11
	14	12	12	11	16	13	15	11
	14	12	12	11	15	13	15	11
	14	12	12	11	15	13	14	11
	14	12	12	11	15	13	14	11
	14	12	12	11	15	13	14	11
	14	12	12	11	15	12	14	11
	13	12	11	11	15	12	13	11
	13	12	11	11	14	12	13	11
	13	12	11	11	14	12	13	11
	13	11	11	10	13	12	13	11
	13	11	11	10	13	12	13	11
	13	11	11	10	13	12	13	11
	13	11	11	10	13	12	13	11
	13	11	11	10	13	12	13	10
	13	11	11	9	13	12	13	10
	13	11	11	9	13	11	13	10
	13	11	11	9	11	11	13	9
	13	11	11	9		11	12	9
	13	11	10	9		11	12	9
	13	11	10	9		11	12	9
	12	11	10	9		11	11	9
	12	11	9	9		11	11	9
	12	11	9	9		11	11	8
	12	11	9	9		11	8	8
	11	10	8	9		11		8
	11	10	8	9		11		8
	11	10	8	9		11		7
	11	8	7	8		11		7
			7	8		11		7
				7		11		7
				7		10		7
				7		10
				7		10
				7		10
				7		9
				6		9
				6		9
				6
				6
				6
				6
				6
				6
